# Supplementary material for: Propellanes as Rigid Scaffolds for the Stereodefined Attachment of σ-Pharmacophoric Structural Elements to Achieve σ Affinity
Source: Int J Mol Sci. 2021 May 26;22(11):5685. doi: 10.3390/ijms22115685 (PMC8199339; doi:10.3390/ijms22115685)
Supplement: Supplementary file 1 [file ijms-22-05685-s001.zip]

Archive with 1 entries (1 files):
- ijms-1200597-supplementary.pdf
